# Supplementary material for: The Potential Health Risks and Benefits of Progesterone in the Transgender Woman Population—A Narrative Review
Source: J Clin Med. 2024 Nov 12;13(22):6795. doi: 10.3390/jcm13226795 (PMC11594581; doi:10.3390/jcm13226795)
Supplement: Supplementary file 1 [file jcm-13-06795-s001.zip]

Archive with 1 entries (1 files):
- jcm-3302371-supplementary.xlsx
