# Supplementary material for: The Potential Health Risks and Benefits of Progesterone in the Transgender Woman Population—A Narrative Review
Source: J Clin Med. 2024 Nov 12;13(22):6795. doi: 10.3390/jcm13226795 (PMC11594581; doi:10.3390/jcm13226795)
Supplement: Supplementary file 1 [file jcm-13-06795-s001.zip › jcm-3302371-supplementary.xlsx]

## Sheet: Arkusz5
	Table S1: summary of the reviewed literature
	no.	Author/Year/Country	Study Type	Study Aim/Purpose	Type of Intervention/Measurement	Findings/Summary points	No. of Participants/ Studies included	length of observation	progesterone serum concentration	Comment
	4	{Ellis, 2019 U.S.A}	Review	Midwifery Care for Transfeminine Individuals	review of the literature	terminology related to transgender healthcare	25	-	-	-
	19	{Wierckx, 2014 Belgium}	Review	assess the harm or effect of cross-sex hormone therapy on breast development in adult trans women	review of the literature in Embase, Medline, The Cochrane Library, PsycINFO databases, PubMed, and Web of Knowledge until January 2014.	Only few studies with low quality of evidence addressed these topics Current evidence does not provide evidence that progestogens enhance breast development in trans women	11	-	-	-
	23	{Bahr, 2024 U.S.A}	retrospective cohort study	quantifiable outcomes data regarding the use of progesterone in transgender women by comparing groups from this population who use feminizing GAHT with and without progesterone.	data from transgender female patients seen at the Summa PRIDE Clinic between September 2019 and December 2021. Data were extracted from chart documentation for patients who were prescribed feminizing GAHT, with and without progesterone, for at least 6 months during the study window.	The addition of progesterone to standard feminizing GAHT was associated with greater satisfaction with breast development and improved patient mental health within 6 months compared with standard GAHT regimens alone in this patient population. Progesterone's impact on libido, testosterone suppression, and weight were nonsignificant.	88	9 months	-	-
	24	{Nolan, 2022 Australia}	prospective controlled study	Effects of low-dose oral micronised progesterone on sleep, psychological distress, and breast development in transgender individuals undergoing feminising hormone therapy: a prospective controlled study	introduction of 100mg oral micronised progesterone to feminizing gaht	Compared with controls over 3 months, there was no difference in PSQI (P = 0.35), K10 (P = 0.64), or Tanner stage (P = 0.42). There was no significant difference in the proportion of individuals with clinically significant improvement in PSQI (25% vs 22%, P = 0.84). One individual had a significant deterioration in psychological distress that improved following the cessation of progesterone.	42	3 months	-	-
	25	{de Blok, C.J.M., 2021. the Netherlands}	Prospective cohort study.	breast development and change in anthropometry during the first 3 years of gender-affirming hormone treatment using 3D imaging, clinical or laboratory parameters and satisfaction with the gained breast development	Volumetric and anthropometric breast development and satisfaction	Sustained breast growth and development during hormone treatment was observed during the full 3-year observation period, breast development was satisfactory to most trans women	69	3 years	-	-
	26	{Dijkman, 2023 The Netherlands}	Randomized Controlled Trial	Addition of progesterone to feminizing gender-affirming hormone therapy in transgender individuals for breast development	rapid assessment of potential synergistic effects of various dose combinations of estradiol and progesterone on breast volume change, safety, satisfaction, mood, sleep and sexual pleasure	none	90	-	-	trial registration
	27	{Dijkman, 2023 The Netherlands}	Case report	showcase of Progestin-related breast volume changes in a woman with complete androgen insensitivity syndrome (CAIS)	3D scans of breast tissue	100 cc volume (17%) difference between estradiol monotherapy and combined estradiol and dydrogesterone treatment.	1	6 months	-	-
	28	{Boogers LS 2024 the Netherlands}	cross-sectional study	To investigate the impact of puberty supression and timing of puberty supresion prior to GAHT on breast volume and satisfaction.	Breast volume was measured with a 3D scanner and breast satisfaction measured with a questionnaire. Comparisons of breast volumes were adjusted for fat percentage.	Early start of PS was not associated with larger breast volume, suggesting that pubertal testosterone exposure does not affect breast volume after subsequent GAHT. Despite limited breast size, most trans women were satisfied with their breast development.	60	2-10 years	-	progesterone usege as exclusion criteria
	37	{Kalayjian A 2024 U.S.A.}	Retrospective cross-sectional study	Patterns of psychotropic medication prescribing and potential drug-hormone interactions among transgender and gender-diverse adults within 2 years of hormone therapy	patients with ≥1 transgender health-related visit (2007-2017) in the University of Washington Medical System (Seattle, WA). Eligible patients had ≥1 psychotropic medication including antidepressants, antipsychotics, mood stabilizers, and sedative-hypnotics ordered within 2 years of starting hormone therapy (testosterone or estradiol with or without spironolactone, progesterone, finasteride, or du…	Among TGD patients on psychotropic medications within 2 years of hormone therapy, one-third had psychotropic polypharmacy. Most polypharmacy types appeared to align with mental health treatment guidelines. The number of patients with a potential drug-hormone interaction was significantly higher among those with polypharmacy.	184	2 years	-	-
	38	{Reisman, 2018 U.S.A}	Case Report	case of nonpuerperal induced lactation in a transgender woman.	relevant clinical and laboratory findings, along with a review of the relevant literature.	After implementing a regimen of domperidone, estradiol, progesterone, and breast pumping, she was able to achieve sufficient breast milk volume to be the sole source of nourishment for her child for 6 weeks.	1	6 months	10-148 (ng/nL)	-
	40	{Wamboldt, 2021 Canada}	case report	To review potential methods of lactation induction in trans women wishing to breastfeed and to review the embryological basis for breastfeeding in trans women.	summarizes a case of successful lactation in a trans woman, in which milk production was achieved in just over 1 month.	At one month, she had noticed a significant increase in her breast size and fullness. Her milk supply had increased rapidly, and she was producing up to 3 to 5 ounces of milk per day with manual expression alone.	1	6 months	13.5 nmol/L 9.6 nmol/L	-
	42	Ikebukuro S 2024 Japan}	Case report	Induced lactation in a transgender woman	regimen of estradiol, progesterone, and domperidone was initiated, accompanied by nipple stimulation. Lactation was successfully induced and maintained, with milk composition analysis indicating high levels of protein and other key nutrients.	Induced lactation is feasible in transgender women, expanding the understanding of non-puerperal lactation and its potential in diverse family structures. Further research is warranted to optimize lactation induction protocols in transgender women.	1	215 days	0.22 ng/mL	-
	43	{Delgado, 2023 U.S.A}	Case report	Experience of Induced Lactation in a Transgender Woman: Analysis of Human Milk and a Suggested Protocol	lactation induction following a protocol using the galactogue domperidone plus use of a breast pump. The patient had modifications to her hormone therapy with estrogen and progesterone while remaining on antiandrogen therapy with spironolactone.	Induced Lactation Analysis of Human Milk and a Suggested Protocol	1	-	-	no fullt text avaliable
	44	{Trahair, 2024 U.S.A}	Case report	Novel Lactation Induction Protocol for a Transgender Woman Wishing to Breastfeed	Within four weeks of initiating a modified hormone regimen (estradiol 0.4 mg patch every 72 hours, progesterone 300 mg daily, metoclopramide 10 mg three times daily), the patient was lactating spontaneously. On multiple occasions, she breastfed and expressed up to 30 mL of milk through pumping.	new effective hormone regimen for transgender patients who wish to lactate and cannot access domperidone-the galactagogue used in previous case reports.	1	-	-	-
	45	{van Amesfoort, 2024 The Netherlands}	Case report	Lactation induction in a transgender woman	Patient medical record was consulted and a semi-structured interview was conducted to explore the motive for lactation induction, the experience of lactation induction, and to gather additional information about the timeline and course of events.	lactation induction protocols commonly used for cisgender women are also effective in transgender women. However, the amount of milk produced may not be sufficient for exclusive nursing.	1	9 months	4.2 - 10.4 nmol/L	-
	49	{Sharif, 2017 U.S.A}	case report	The Development of Prostate Adenocarcinoma in a Transgender Male to Female Patient	showcase of Prostate adenocarcinoma histopathologic staining in MTF patient	progesterone receptor (PR) demonstrated positive staining in stromal cells	1	6 weeks	no progesterone intake	-
	53	{LaVasseur, 2022 U.S.A}	Review	review and discuss the differences in thrombosis risk of the many of hormonal preparations available as well as their interaction with patient-specific factors.	We conducted a narrative review of the available literature regarding venous thrombosis and hormonal therapies including for contraception, menopausal symptoms, and gender transition.	Regarding progestin‐only contraceptives, evidence from a 2016 systematic review and 2012 meta‐analysis demonstrated no increased risk of venous thrombosis with progestin‐only formulations, including oral progesterone (the mini‐pill), intrauterine device (IUD), and subdermal implants (OR, 1.03 [95% CI, 0.76–1.39])	99	-	-	-
	57	{Chan, 2017 Canada}	case report	showcase of a Deep vein thrombosis in a transgender woman	effects of cross sex hormones on deep vein thrombosis	clinicians decided on halting progesterone administration	1	15 years	-	-
	58	{Boskey, 2019 U.S.A}	Systematic Review	Association of Surgical Risk With Exogenous Hormone Use in Transgender Patients	A series of searches were carried out in PubMed and Excerpta Medica Database	with an active arm of 302 hospitalized women within a larger cohort of 726 individuals with thromboembolism found that oral contraceptives (odds ratio, 3.29 [95% CI, 1.72- 6.27]; P < .001), progestin (odds ratio, 3.92 [95% CI, 1.5-10.23]; P = .01), and noncontraceptive combined estrogen and progestin (odds ratio, 1.73 [95% CI, 1.04-2.87]; P = .03) were associated with VTE in hospitalized women, b…	18	-	-	Data suggest that the type of progestins used in oral contraceptives and hormone therapy may influence thrombogenic risk, complicating the generalizability of existing research findings to transgender women, who are typically prescribed unopposed estrogens.of progestins used in oral contraceptivesand hormone therapy might also affect thrombogenic risk, which further complicates the generalizabili…
	59	{de Barros, 2024 Brasil}	Review	showcase of venous thromboembolism risks	review of existing literature on venous thromboembolism	Micronized progesterone or dydrogesterone has a lower risk than other progestogens, and this risk is greater during the first year of replacement.	40	-	-	-
	60	{de Blok, 2019 Netherlands}	Retrospective, nationwide cohort study	Breast cancer risk in transgender people receiving hormone treatment	Incidence and characteristics (eg, histology, hormone receptor status) of breast cancer in transgender people.	15 cases of invasive breast cancer were identified (median duration of hormone treatment 18 years, range 7-37 years). This was 46-fold higher than in cisgender men (standardised incidence ratio 46.7, 95% confidence interval 27.2 to 75.4) but lower than in cisgender women (0.3, 0.2 to 0.4). Most tumours were of ductal origin and oestrogen and progesterone receptor positive, and 8.3% were human epi…	2260	44 years	-	No information on patents use of progesterone however indicated presence of progesterone receptor staining on tumour tissue
	61	{Coelingh Bennink, 2020 the Netherlands}	Review	Breast Cancer and Major Deviations of Genetic and Gender-related Structures and Function	review of the literature	patophysiology of breast cancer and progesterone	79	-	-	-
	62	{Coelingh Bennink, 2023 The Netherlands U.S.A UK Sweden Germany Italy}	Review	Progesterone from ovulatory menstrual cycles is an important cause of breast cancer	relevant studies regarding sex hormones effect on breast neoplasms	We therefore postulate that P4 is an important factor in a woman’s lifetime risk of developing BC, and that breast tumors arising during hormonal contraception or after menopause, with or without menopausal hormone therapy, are the consequence of the outgrowth of pre-existing neoplastic lesions, eventually stimulated by estrogens and some progestins.	121	-	-	-
	63	{Hartley, 2018 Canada}	systematic review	Showcase of Breast cancer in transgender patients	Breast Cancer Characteristics showcased	Breast cancers progesterone receptor (PR) status was reported in 14 cases and was positive in 5 patients	14	-	-	-
	65	{Kranz, 2014 Austria The Netherlands}	case control study	to study the potential influences of biological sex, gender identity, sex hormones, and sexual orientation on white matter microstructure	diffusion tensor imaging (DTI), Fractional anisotropy, axial, radial, and mean diffusivity were calculated using tract-based spatial statistics (TBSS) and fiber tractography.	For P4, significant positive correlations for RD were observed in voxels within the body of the corpus callosum, the left superior corona radiate, and the right temporal blade. P4 has no effect on sexual orientation.	89	-	0.59 (0.48/0.80) (ng/ml)	-
	66	{Seiger, 2016 Austria}	cohort study	cross sex hormone administration and mri analysis	cross sex hormone administration and mri analysis	changes in progesterone levels correlated with changes in gray matter structures in MtF subjects	14	4 months +	(TP1: 0.76 ± 0.28 ng/ml, TP2: 0.53 ± 0.19 ng/ml	-
	68	{Aghi, 2022 U.S.A}	Review	Here, we outline important areas of translational research that could address the unique health care needs of TNG individuals on GAHT.	Animal model of neuroendocrinology	We conclude that if necessary and important steps are taken to address these issues, translational research on GAHTs will greatly benefit the health care outcomes of TNG people.	150	-	-	-
	70	{Martinez, 2023 U.S.A}	Review	Molecular mechanisms of hormones implicated in migraine and the translational implication for transgender patients	discusses the major gonadal hormones, estrogens, progesterone, and testosterone in the context of molecular mechanisms by which they play a role in migraine pathophysiology.	Overview of male/female sex hormone signaling on critical migraine mechanisms	102	-	-	-
	71	{Ahmad, 2022 U.S.A}	Review	We seek to update readers on recent advances in our understanding of sex and gender in episodic migraine	showcase ofstudies related to migraines and sex hormones	Estrogen and progesterone play a role in develepment in migraines	122	-	-	-
	72	{Astarita, 2018 U.S.A}	animal model	sex steroid hormone fluctuations in the pathophysiology of male-retinal pigment epithelial cells	Chronic progesterone treatment induces co-immunolocalization of pRb2/p130 with PAI-2 in the nuclei of ARPE-19 cells	chronic progesterone exposure induces nuclear subcellular rearrangement of pRb2/p130, co-immunolocalization of pRb2/p130 with PAI-2, and accumulation of cells in G2/M phase, which is accompanied by a remarkable reduction of necrosis in favour of apoptosis activation.	-	-	-	-
	73	{Jackson Cullison, 2020 U.S.A}	case report	Porphyria cutanea tarda unmasked by supratherapeutic estrogen during gender-affirming hormone therapy	showcase of Porphyria cutanea tarda in a MTF patient using progesterone	clinicians decided on halting progesterone administration	1	1 month	-	-
	74	{Ferraro, 2022 U.S.A}	systematic review	To investigate the potential role of GAHT in the development of COVID-19 infections and complications.	PubMed, Scopus, Google Scholar top 100 results, and archives of Plastic and Reconstructive Surgery was on January 12, 2022	progesterone has also been proposed as potential protective factors in COVID-19 infection.	14	-	-	-
	75	{Masterson, 2021 U.S.A}	case control study	differences in ACE‐2 expression in testicles of trans‐women taking oestrogen or oestrogen +progesterone.	histological staining of orchiectomy specimens	On immunohistochemistry staining for Leydig cells and ACE‐2 staining, the oestrogen+progesterone cohort had fewer Leydig cells compared with controls. The oestrogen+progesterone cohort also had greater degree of tissue fibrosis compared with controls and the oestrogen cohort.	58	-	-	-
	76	{Handgraaf S. 2019 Switzerland}	review	Role of Sexual Hormones on the Enteroinsular Axis	literature review	All of the steroid receptors for estrogen (ER), progesterone (PR), and androgen are expressed in pancreatic a- and b-cells and are involved in hormonal secretion , progesterone is implicated in b-cell adaptation to pregnancy by increasing insulin secretion L-cells express both ERs and PRs, and they secrete more GLP-1 in response to these two steroids	96	-	-	-
	78	{Tselovalnikova T 2024 U.S.A.}	Case report	Gender-Affirming Hormone Therapy With Estrogen Causing Gallstone Associated Acute Pancreatitis	There are only 7 reported cases in literature on estrogen-induced AP in transgender individuals undergoing gender-affirming hormone therapy. Most of these were primarily linked to hypertriglyceridemia.	High-dose estrogen therapy in transgender women can elevate the risk of AP through the development of gallstones, underscoring the importance of thorough patient evaluation and discussion of risks assessment prior to initiating hormone therapy.	1	-	-	-
	80	{Xu, 2022 China}	Review	Hepatoprotective and Hepatotoxic Roles of Sex and Sex-Related Hormones	review of relevant scientific studies	Progesterone Inducing metabolic liver injury; Increasing hepatic glucose production via the modulation of gluconeogenesis, Inducing DILI in females; Enhancing hepatitis E virus replication; Increasing risk of ICP; Inducing abnormal proliferation and mitosis in liver cells; Contribution of the development and chemoresistance of liver cancer	214	-	-	-
	81	{Togioka, 2023 U.S.A}	Retrospective Cohort Study	Frequency and Characteristics of Postoperative Neuropathy in Individuals on Gender-Affirming Hormone Therapy Undergoing Gender Affirmation Surgery	one-year, monocentric, retrospective cohort study utilizing clinical data of individuals on gender-affirming hormone therapy undergoing gender-affirmation surgery under general anesthesia.	The high incidence of carpal tunnel in pregnancy, 31-62% when clinically diagnosed and 7-43% with electrodiagnostic studies, has been attributed to elevated progesterone levels causing median nerve hypersensitivity and compression	232	one-year	-	-
	82	{Stelmar J 2024 U.S.A}	retrospective cohort study	Endocrine, gender dysphoria, and sexual function benefits of gender-affirming bilateral orchiectomy	A retrospective chart review identified 204 patients who completed GABO as either a standalone procedure (64% of patients) or at the same time as vaginoplasty (36%). Patient demographic data, surgical outcomes, and pre- and postoperative GAHT dosage data were recorded. Patients completed an opinion questionnaire to assessed decision-making priorities, as well as postoperative satisfaction and cha…	Primary outcomes included pre- and postoperative dosages of estradiol, progesterone, and spironolactone.	204	6 years	85.7-137.5 mg/dl	-
	83	{Moghadam, S. , 2024 U.S.A}	cohort study	Effect of Duration of Feminizing Hormone Therapy on Facial Fat Volumes. Plastic and Reconstructive Surgery	Malar and temporal fat volumes were compared using computed tomography in transfeminine patients treated with feminizing hormone therapy	progesterone has no impact on feminizing facial fat redistribution	45	median [interquartile range], 44.5 [33.5 to 65.6] versus 15.0 [11.0 to 18.0] months;	-	-
	84	{Lachlan M Angus 2024 Australia}	Randomised clinical trial	Effect of Feminizing Hormone Therapy on QTc Interval	EKG analysis and measurment of QT interval	prolongated mean QTc interval	62	2 years	-	progesterone not addressed
